# Supplementary material for: Evaluating the Impact of Community-Based Medical Education on Health Literacy and Patient Empowerment in Underserved Populations: A Pilot Cohort Study
Source: Clin Pract. 2025 May 22;15(6):97. doi: 10.3390/clinpract15060097 (PMC12191660; doi:10.3390/clinpract15060097)
Supplement: Supplementary file 1 [file clinpract-15-00097-s001.zip]

Archive with 1 entries (1 files):
- clinpract-3615143-supplementary.pdf
